# Supplementary material for: Mistletoe Extracts Inhibit Progressive Growth of Prostate Cancer Cells
Source: Cells. 2025 Sep 30;14(19):1535. doi: 10.3390/cells14191535 (PMC12523822; doi:10.3390/cells14191535)
Supplement: Supplementary file 1 [file cells-14-01535-s001.zip]

Archive with 1 entries (1 files):
- cells-3793932-supplementary.pdf
